# Supplementary material for: Eso-Sponge® for anastomotic leakage after oesophageal resection or perforation: outcomes from a national, prospective multicentre registry
Source: BJS Open. 2022 Apr 22;6(2):zrac030. doi: 10.1093/bjsopen/zrac030 (PMC9023777; doi:10.1093/bjsopen/zrac030)
Supplement: zrac030_Supplementary_Data [file zrac030_supplementary_data.zip]

Archive with 2 entries (2 files):
- Supplementary_Figure_1.docx
- Supplementary_Table_1.docx
